# Supplementary material for: Screening of transporters to improve xylodextrin utilization in the yeast Saccharomyces cerevisiae
Source: PLoS One. 2017 Sep 8;12(9):e0184730. doi: 10.1371/journal.pone.0184730 (PMC5591001; doi:10.1371/journal.pone.0184730)
Supplement: S1 Table — (XLSX) [file pone.0184730.s006.xlsx]

## Sheet: Sheet1
S1 Table: List of transporters
Name	Gene name	Organism	NCBI Gene ID	DNA Sequence (codon optimized)	Amino acid sequence
CDT-1	NCU00801	Neurospora crassa	3879950	ATGTCGTCTCACGGCTCCCATGACGGGGCCAGCACCGAGAAGCATCTTGCTACTCATGACATTGCGCCCACCCACGACGCCATCAAGATAGTGCCCAAGGGCCATGGCCAGACAGCCACAAAGCCCGGTGCCCAAGAGAAGGAGGTCCGCAACGCCGCCCTATTTGCGGCCATCAAGGAGTCCAATATCAAGCCCTGGAGCAAGGAGTCCATCCACCTCTATTTCGCCATCTTCGTCGCCTTTTGTTGTGCATGCGCCAACGGTTACGATGGTTCACTCATGACCGGAATCATCGCTATGGACAAGTTCCAGAACCAATTCCACACTGGTGACACTGGTCCTAAAGTCTCTGTCATCTTTTCTCTCTATACCGTTGGTGCCATGGTTGGAGCTCCCTTC…	MSSHGSHDGASTEKHLATHDIAPTHDAIKIVPKGHGQTATKPGAQEKEVRNAALFAAIKESNIKPWSKESIHLYFAIFVAFCCACANGYDGSLMTGIIAMDKFQNQFHTGDTGPKVSVIFSLYTVGAMVGAPFAAILSDRFGRKKGMFIGGIFIIVGSIIVASSSKLAQFVVGRFVLGLGIAIMTVAAPAYSIEIAPPHWRGRCTGFYNCGWFGGSIPAACITYGCYFIKSNWSWRIPLILQAFTCLIVMSSVFFLPESPRFLFANGRDAEAVAFLVKYHGNGDPNSKLVLLETEEMRDGIRTDGVDKVWWDYRPLFMTHSGRWRMAQVLMISIFGQFSGNGLGYFNTVIFKNIGVTSTSQQLAYNILNSVISAIGALTAVSMTDRMPRRAVLIIGTFM…
CDT-2	NCU08114	Neurospora crassa	3880022	ATGGGCATCTTCAACAAGAAGCCCGTGGCTCAGGCCGTCGACCTCAATCAGATACAGGAGGAGGCTCCTCAGTTTGAGAGGGTTGACTGGAAGAAGGACCCCGGTCTTCGCAAGCTCTACTTCTACGCCTTCATTCTTTGCATTGCTTCGGCCACCACCGGTTACGATGGCATGTTCTTCAACTCGGTGCAGAACTTCGAGACCTGGATTAAGTACTTTGGCGACCCGCGAGGATCCGAGCTTGGTCTGCTCGGTGCTCTCTACCAGATTGGTTCCATTGGCTCCATCCCCTTTGTCCCCCTCCTTACCGACAACTTTGGCCGCAAGACCCCCATCATCATCGGCTGCGTTATCATGATCGTCGGTGCCGTTCTCCAGGCCACGGCCAAGAACCTCGAT…	MGIFNKKPVAQAVDLNQIQEEAPQFERVDWKKDPGLRKLYFYAFILCIASATTGYDGMFFNSVQNFETWIKYFGDPRGSELGLLGALYQIGSIGSIPFVPLLTDNFGRKTPIIIGCVIMIVGAVLQATAKNLDTFMGGRTMLGFGNSLAQIASPMLLTELAHPQHRARLTTIYNCLWNVGALVVSWLAFGTNYINNDWSWRIPALLQAFPSIIQLLGIWWVPESPRFLIAKDKHDEALHILAKYHANGDPNHPTVQFEFREIKETIRLEMESTKNSSYLDFFKSRGNRYRLAILLSLGFFSQWSGNAIISNYSSKLYETAGVTDSTAKLGLSAGQTGLALIVSVTMALLVDKLGRRLAFLASTGGMCGTFVIWTLTAGLYGEHRLKGADKAMIFFIWVF…
ST1	AFLA_025570	Aspergillus flavus	7909247	ATGGGTTCTGATACCTTTGAATTGGCAGGCAGACAATTTCCAAAAGTGACTTGGTGGAAAAATCCAGGGATGAGGAAAACATATCTTTGCTTGGGTATGGTTGTTTTAACAGCAGCTACAAATGGCTACGACGGGTCCATGATGAATGGATTACAGACTTTGGAACCTTGGCAGGAGTATTTCGATCACCCTAGTGGTAGCTTACTAGGCATCTTATCTGCAATCATGTCCCTGGGTTCTCTTGCGGCTTTACCAGCCGTTCCATACACAGCTGATCTCCTCGGCAGACGTATGGGAATCTTAATTGGTTGTTTGATAATGATATTGGGTGTCGTTTTGCAAACTATATCCGCAAACTACGGAATGTTTTTGGCTGCAAGATTTTTGATTGGTTTTGGT…	MGSDTFELAGRQFPKVTWWKNPGMRKTYLCLGMVVLTAATNGYDGSMMNGLQTLEPWQEYFDHPSGSLLGILSAIMSLGSLAALPAVPYTADLLGRRMGILIGCLIMILGVVLQTISANYGMFLAARFLIGFGVAIAHGASPLLITELVHTQHRAIFTTIYNTTWYLGAIVAAWLTFGTNNIPNNWSWRAPTIVQAASSILQVIFIWFVPESPRFLIYKGKHEQALKVLADCHANGDQEDEVVQLEMHEIKETIRLEKEFESNSWKELIRTKGNRHRLIICITAGLFSQWSGNGLVSYYIAKILDSVGYTSSVEQNLINGCLQILNMIVALTMCFFVDKIGRRKLFLVSTAGMLVAFIVWTICSARYDISKASGAVNAVVAMIYIYYVFYNIAWSGLLV…
ST2	FGSG_03144	Fusarium graminearum	23550472	ATGGGCATTAAAGAGATCATGGGACTAGGGGCAGACGAAAAGACTCAGAGATTGAGAGATGAAGCTCCAAAGTTTGAGAAGGTTACATGGTACAGAGATCCTGCTTTGAGAAAACTGACTTTTTACGCTTGTGTTTTGTGTGCAAGTTCTATGGGCACTGGCTGGGATGGGATGTATATGAATAATGTTCAAAACTTTGATAGCTGGAAAAACTTCTTTGATAAACCTGAAGGCGAAAGGCTAGGGTTGTTGATTGCTTTGTACCAAATCGGCTCAGTAGCTAGTATTCCACTAGTGCCACTTATTACCGACAGATGGGGTCGTAGACCATCCATCGCATTGGGTTTTATCATCATGGCCATCGGTGCAGGCTTACAGGCCGGAGCACCTGATTATGCT…	MGIKEIMGLGADEKTQRLRDEAPKFEKVTWYRDPALRKLTFYACVLCASSMGTGWDGMYMNNVQNFDSWKNFFDKPEGERLGLLIALYQIGSVASIPLVPLITDRWGRRPSIALGFIIMAIGAGLQAGAPDYATFSGGRVLLGFGNSFAQIASPMLLAELCHPQHRARFTTVYNCLWNLGSFLVSWTCFGTSFWGNNWSWRFPAILQGAPGLLQLVVLFWIPESPRFLIAKDRHDEALGILAKYHANGDVNHPTVQFEYREIRETIKAEQMADNTSSYIDFFKTKGNRYRLVVLFSLGLFSQWSGNGVVSNYSSILYEQAGLESEQDRLIITAGKTILDMIVSIGCALFVDRLNRRFSFLFATGGMFLVLIFWTLTCGLYEQHQAAGANYGMIFLVWMH…
ST3	FOXG_02491	Fusarium oxysporum	28944684	ATGGGTTTGCTATCCCCACCAAAGAGAACACAAAAAGTGATTCCTGATAAACCTGCAAAAGGACACTTCTTTTTCGCCGGTAAGGAATTTGCCAGAGTCCCATGGTGGAAAAGACCAAACATGCGAGTACTTTACTTTTACATCGTCATCCTGATTCTCACTAATACCGCAAACGGTTTCGATGGCTCCATGATGAATGGTCTACAGACACTCAGCTATTGGCAAGAGTACTTTAATCATCCAAGAGGTTCTATATTAGGTTTGTTCAACGCTTCAATGAGTTTGGGTAGTTTAATCGGATTATTTGTGGTACCATACTTAGTGGATTGGGCAGGGAGGAAAGTCGGCGTCCAAATCGGTTGTATTTTGATGCTACTTGCTGTTGGTTTGCAGGCAGGC…	MGLLSPPKRTQKVIPDKPAKGHFFFAGKEFARVPWWKRPNMRVLYFYIVILILTNTANGFDGSMMNGLQTLSYWQEYFNHPRGSILGLFNASMSLGSLIGLFVVPYLVDWAGRKVGVQIGCILMLLAVGLQAGAQNFGMFVAARIILGFGDCIVLGSAPLLIAEIAHPQDRAILVTLSGASYHSGAFISSWVTYGTLQIKSNWSWRLPSLLQSICSVIILIGIFWMPESPRWLLSKDKHDEALKVLTHYHAEDDPDDEFVQLEFSEIKAAIALDKEVGQTAWVDFLKTPGNRKRIGLITALGFFSQWSGNGLISYYLKGIMDNVGITKAETQLGINAGMKTQGLIINTAFAFFIDIFGRRPIYLTSTIGTCVIFTFWTIVSARYDIDPNKALGYAFVAL…
ST4	GLRG_01028	Colletotrichum graminicola	24406393	ATGTTCTCTAAACTTAAGGATTCAAAACCAAATCAAGAGGCGACAATACATGCTCAAGAGGAAGCACCAGATTTTGAACATGTGACATGGTACCAAGATCCAGGATTGAGAAAATTGTACTGGCATGCCTTCATCCTATGTGTCGGATCAGCTTCTACTGGCTATGACGGAATGTTTTTCAATTCCGTTCAAAATTTCGACTCTTGGAAAGACTACTTTGATCACCCAACTGACCACTTATTAGGTTTGTTGGCTGCATTATATCAAATTGGCTCTTTAGGTTCCATACCTATCGTACCATATTTCACAGATCACTTCGGTAGGAGATTGCCTATTGTCATAGGCGGTGTGATAACTATCGCAGGGGCATTGTTACAAGGATGCTGTCAAAACCTGGGT…	MFSKLKDSKPNQEATIHAQEEAPDFEHVTWYQDPGLRKLYWHAFILCVGSASTGYDGMFFNSVQNFDSWKDYFDHPTDHLLGLLAALYQIGSLGSIPIVPYFTDHFGRRLPIVIGGVITIAGALLQGCCQNLGGFMGGRVLLGFGNSFSQMASPMLLTEICHPQHRARLTTVYNCLWNVGSLTVAWVCFGTNFMNSHWSWRIPAILQALPSVVQIVGIYWVPESPRYLIANDRLDEALEILAKYHANGNAEHPTVKFEYREIRDTIRLERLAKEHSSYLDFFRSPGNRYRLMILISLGIFSQWSGNAIISNYTNILYDNAGVTDSTAKLGLSAGSSMVSLIVSITFALMVDKFGRRPTFLTSTGGMFGTFVFWTLTCALYEEYGSPGANHAMIFFIWVF…
ST5	PHACADRAFT_259011	Phanerochaete carnosa	18917270	ATGGGTGGCCCAGCCGCTATAACGGCAAGTGGTGGGCAGCAAGGATTTGCCCATCTTGTCGACCCTAGACCTTGGTGGAGGAACAGCAGATTAATTGTCCTTAATGGTTGGATAGCTCTTTTGTTGATAACATCTACAACTAATGGTTACGACGGAACAATGATGAATGGGCTACAATCATTGGATCAATGGAGAACAGCTTTTCACAATCCAACTCCAGGTATGCTCGGTTTACTGAATGCGATTCAAAATATCGGCTGCCTGGCTGCATACCCATTCGCTCCTTACGTTTCAGATGGTTTTGGACGTAGAACCGCTGTCGCTCTTGGTGCCTTTTTGATGTGTGCTGCAACAGTCCTTCAGACTGCTTCTCAATCTGTAGGCATGTTCATCGGAGCT…	MGGPAAITASGGQQGFAHLVDPRPWWRNSRLIVLNGWIALLLITSTTNGYDGTMMNGLQSLDQWRTAFHNPTPGMLGLLNAIQNIGCLAAYPFAPYVSDGFGRRTAVALGAFLMCAATVLQTASQSVGMFIGARFMIGFGLTFAASAAPVLVTELAYPSQRAPVTSLYNTLWFLGSIVAAWTTFGTFHIPDSWSWRIPSALQALPSVLQVCLIWFVPESPRWLCSKGREEEALRILAYYHGNGDPHHPLVEYEFEEIRTAIALDREAASVGWLTLFKTPGNRRRLRVMIAIAFFSQWSGNNLISYYLNKTLTAIGITSSTTQLLINGLLNIFNWFVAMGGGLLCDKVGRRPLFLISTVGMFVFYVLQTACFGLYSETGNLAAAHTFIAMIFLFYAFCNL…
ST6	HXT2.4	Scheffersomyces stipitis	4850978	ATGTCAGACAAGCTACACAACATCAAAGATCAAACAGATTCATTGTCTATCACTGACCACATCGATGAACAACAGAATATCCTTAACGATCCAAATACAGACATAAACGACCTTTTGTTTCAAACTGACGGATGGTGGAAATACGGGCATTTCAGAAAGCTCCATTTTATGATCGCCTTAATCGCTTTAGCCAGTACTAATAATGGCTACGATGGGTCTATGCTTAATGGCTTACAAGCTATCCCTGATTGGCAAACAACAATGGGAACCCCAGAGGGGTACAAATTAGGTAGTCTCGCTAATGGTACAATGTTTGGTTCTATTATTGCTGTTAGCTGCGCCTCCTATTTGAACGATAAGTGGGGCAGAAAGTTCGGAGTTTTGTTCGGGTCAATCATA…	MSDKLHNIKDQTDSLSITDHIDEQQNILNDPNTDINDLLFQTDGWWKYGHFRKLHFMIALIALASTNNGYDGSMLNGLQAIPDWQTTMGTPEGYKLGSLANGTMFGSIIAVSCASYLNDKWGRKFGVLFGSIISFIGGILQGASTNYAFFLVARIIIGFGVGIALTGAPAWIAELSFPSYRSSCTAVFNTLWYLGAILAAWITFGTEKLHGPKAWRIPSYLQAILPGIQVLTLWFCPESPRWLIDNGKEEKARSVLNAYHTGNVDDERAHALVEFEIKEIKSALELEKLYASSSYFDFLKIRSYRKRLFLVCFTAFIMQMSGNGLVSYYLVKVLRSIGYESPTEQLKINGCLQVFNIVISVGAALLTYRFKRRHQFLVCIAGMLLCYVIWTVLSAINQQ…
ST7	POSPLADRAFT_1170682	Postia placenta	GenBank OSX60980.1	ATGGCTGGTGGTTTGGTAGCGGCAGGTGGAAGTGCACCAGGTATCGAACATTTGATGAATCCAAAGAGAAAGTGGTACAACAATTGGCGATTGATATCTCTACACGCATGGATTGTCTTAATGTTGATCACCTCCTCCATGAATGGATTTGACGGTTCATTGATGAATAGCTTCCAGTCATTGGATCAATGGGAAAACTATTTCCATAAACCAGAGGGTGGAAAATTGGGGTTGTTAAACGCTATCCAAAACATTGGTTCTCTGGCTGCCTACCCATTTGCCCCTTATTTGTCTGATGGTTTGGGTCGTAGAGGAGCTATTTGGATTGGCGCAGTGATCATGTTAGTCGGCGTAGGAGTTCAAGCAGGCGCTTACTCTCTTGGGATGTTTATCGGCGCA…	MAGGLVAAGGSAPGIEHLMNPKRKWYNNWRLISLHAWIVLMLITSSMNGFDGSLMNSFQSLDQWENYFHKPEGGKLGLLNAIQNIGSLAAYPFAPYLSDGLGRRGAIWIGAVIMLVGVGVQAGAYSLGMFIGARFCIGFGLTFAANASPMLVTEIAYPRYRPQLTSLYNSLWYSGNIVASWTTYGTQHIATTWSWRIPSIMQGIPSAFQFALILFAPESPRWLVSKGREAQALKTLAYYHADGDEQDPLVQYEFEEIKASIKLDRESKRNVGWKSLVSTKGNRRRMLIIVAIAWFSQWSGNGLVSYYLNKVFDTIGITSSTIQLLITGILAIWNLFWAVLASFLVERLGRRFLFLTSAAGMLLFFTLQTICSARYAITQSQGAAHAVIAFIFLFYAAYD…
ST8	MYCTH_2310794	Thermothelomyces thermophila	11514486	ATGCCTATTATCGGTGCTAAAGAGGAACATGTTGATCCAAGATTGACAAGGATCGCTCAAGCAGACAAAAAGCCTTGGTACAAAAAGCCAAACCTGAGATTTTTGTACCTTATACTGGTTCCAACAGGTTTAGGAGTCGAATGGACTTCTGGGTTTGATTCCTCCATGATGAACAGCCTTCAAGCTGTACAATCCTGGGTCGACTGTAGATTAGGATTATTGAATGCCATGTACTCTTTGGGTGCATTGATGGCAATTCCTTTCATCCCTACAGTATCACACTTTTTGGGTAGAAGGAGAACTATCCTATTAGCCTCTGTCATTATGTGCATGGGCGCTGGTCTACAGGCTGGAGCCAGAAATTCAGATATGTTTTTAGCTTCCAGATGGGTCCTAGGG…	MPIIGAKEEHVDPRLTRIAQADKKPWYKKPNLRFLYLILVPTGLGVEWTSGFDSSMMNSLQAVQSWVDCRLGLLNAMYSLGALMAIPFIPTVSHFLGRRRTILLASVIMCMGAGLQAGARNSDMFLASRWVLGFGIPFAIVNASSLIGELSYAKERPIMTSLFNASWFVGAIVAAGTTYGTFQMESTWSWRLPSLLQLVPSFFQITFMYWCPESPRWLISKDRGDEAFAILQKYHSEGADGDEFVRLEYAQIQSTIALEKEAASSFVWADVVRDPPMRRRFTIAAIVGFFTQWSGNGLLSFYMKQILALVNITDNRTVQKIILSNTCWGFINAVPLALIAPRFRRRVMFLTCTIGTAVVYTVWTIASARAEIDPSAATAIPVLVFIFVYSPFYNLGWNA…
ST9	THITE_2122280	Thielavia terrestris	11522442	ATGAGTTCTCATGAGTCTGATCAAATCAACTCCGAAAAGCCTACAGCGTCAGCTGCTGAAATTAAGACTGCTGCTGTGCCAGTGACTCATGCCCCAAAGGACGGGGTCAAGGAAAAAGCAGTTAGAAATGCTGAATTATTCGCTGCAATCAAGGAGGCCAATATCAATCCATGGAGCAAAACATCATTCCATTTGTACTACGCAATCTTTATCGCCTTCTGCTGCGCATGTGCTAATGGTTATGATGGCTCCCTCATGACATCAATTATTGCAATGGAACCTTTTCAGGAGAAGTTTCAAACTGGTGGCTCTACAGGCTCTAGAGTAAGTGTGATTTTTAGTCTTTATACAGTAGGAGCTATGGTTGGTGCCCCATTTGCAGCTGTGATTGCAGATTGG…	MSSHESDQINSEKPTASAAEIKTAAVPVTHAPKDGVKEKAVRNAELFAAIKEANINPWSKTSFHLYYAIFIAFCCACANGYDGSLMTSIIAMEPFQEKFQTGGSTGSRVSVIFSLYTVGAMVGAPFAAVIADWYGRRKAMFAGSIIIIVGMIIISTASAFAQLVVGRFVLGVGISVMTVAAPSYSIEVAPPHWRGRCTGLYNCGWFGGSIPAALVTFGTNYMGNDYSWRVPMILQAFACVIVLTSVFFIPESPRWLMANGREDEAIAFLVKYHGNGDPNSRLVRLEVEEFREGIRQDGIDKTWWDYRPFLMSHSGRWRLAQVLMISIFGQFSGNGLGYFNTVIFKGIGVDSVPQQLGYNILNQALSCVCAVSAASLTDRLPRRKVLVIGTFMCAVALAT…
ST10	LAC2	Scheffersomyces stipitis	4852023	ATGTCAACCAATAGTCTTAATGATAGCTACAATCCAAGTTCTACAAAGGAAAAAGATATCGTTGTACAATCAGAAGCCTTGGCCGACGTAGCAATAGAGACAGCCTTTGAAACGGATGGTTACAAAAAGATCTTTCAGGAGCATCCTGTGCCTAGATGGACTAAACTAAGACTATCCATATACTTTACATGTCTCGTTATCTACTTAGTCTCTACGACTAATGGTTATGACGGCTCCCTTTTGTCTAGTTTGATTACCATGCCTGAGTTCATTAGCCACCTGAACATCAAGAGCGCCTCTGGAACTGGAATAGTATTTGCTATTTTCCAAGTCGGGCAAATGGTGGCAACATTGTTTGTGTGGTTGGGGGATTTTATCGGCCGTAGGAACGCCATCTTC…	MSTNSLNDSYNPSSTKEKDIVVQSEALADVAIETAFETDGYKKIFQEHPVPRWTKLRLSIYFTCLVIYLVSTTNGYDGSLLSSLITMPEFISHLNIKSASGTGIVFAIFQVGQMVATLFVWLGDFIGRRNAIFIGSVIVCLGAIITSIANNTSTFIGGRFLLSFGSGISCALSTTYLLEITSPDERSALCAIYNSLYYIGSIIATWSSYATSISYANSVLSFRIPLWLQILCPALVVIGLLVGVAPESPRFYYLTGQPDKARAFFCKYHANGDEKHPIVEYEMAQLELSLLEVPKLRVRDYFDARILFKTKSRIYRSLVCIAHSAFGQLSGNAVVGYYITNIFLELGITNPTTRLLLNGVNSILGFIFAMSGSILVGRIGRRPILLYSTTGFVISFTII…
ST11	MYCTH_38796	Thermothelomyces thermophila	11513280	ATGGAGAGTAAAATCAGACCAGACTCTGTATCCGCAGAGTTTGAAGTTGTTCACGAAACCCCTAGGTTTCAAAGAGTTTACTGGACTAGAGAACCACATCTAAGGAAACTGTATGGTATGGCCGTTATTTTGATGGTAGCATCTGCTACTACTGGATACGATTCTATGTTGGTCAACACCAGTCAACAAATCGATGCCTGGAACCGATTTTTCTTTCCTGAATTACAAGATGATAGAAATGCTGGAGATCCTGCATTAAACAGCAAACTAGCAATCTTAGTGAATATGTTTAACATCGGTTCTATTGTGTCCTTTTTCATTACACCTTACGTGGCGGACCATTTTGGTCGTAGAACAGCCATCATTGCAGGGTGCACCTTCATGGTAACAGGCGGCTTT…	MESKIRPDSVSAEFEVVHETPRFQRVYWTREPHLRKLYGMAVILMVASATTGYDSMLVNTSQQIDAWNRFFFPELQDDRNAGDPALNSKLAILVNMFNIGSIVSFFITPYVADHFGRRTAIIAGCTFMVTGGFLTAFSNGYGMYMGGRFVLGFGNSLAQMASPLLLTEICHPQHRGPVTAIYNCLWNAGALLVSCIAWGTATVRSEWSWRSITLIQVVPSLIQLAGIWWIPESPRFLINKERHREALHILTKWHAGGDPHNATVQFEFREIRETIRIQKETERSTSYRDFLRTRGNRWRLAIIVSLGVISQYSGNALFSNYMNAIYLGAGITNQNQKLAMSTGKTILDLIVTVTAALGVDRFGRRPLFLTSMLGMVLSFACWTVTGAVYEKSAELNVRA…
ST12	MGG_05929	Magnaporthe oryzae	2684046	ATGGCCCCAAATATTGGTATCTCAACTAGAACCGCTGAATTGGAAGTAGCACAAGCCGAAGCACCTAGATTTGAACATGTCGTGTGGTATAAGGAACCACATTTGAGAAAACTATACCTATGTGCTGCTGTACTAATGGTTGCATCTGCGACAACAGGTTACGATGGATCACTCTTGAATGTGTCTCAGCAAATTGACGAATGGAAAGAGTTTTTCGACGTAGCTATTAAGGATGATAATAAGTTAGGAATACTGATCAACATGTTCAACATAGGAAGCATTATTTCCTTTTTCATTACACCATACGTCGCCGACACTTACGGCAGGAGAACTGCCATCGCTTCTGGTTGCGCATTAATGGTCGCAGGTGGCTGCGTTACGGCTTTCGCCAACGGATAC…	MAPNIGISTRTAELEVAQAEAPRFEHVVWYKEPHLRKLYLCAAVLMVASATTGYDGSLLNVSQQIDEWKEFFDVAIKDDNKLGILINMFNIGSIISFFITPYVADTYGRRTAIASGCALMVAGGCVTAFANGYEMYLGGRFILGFGNSLAQMSSPLLLTEICHPQHRGPVTAIYNCLWNLGALLVATIGAGTAQISGDWSWRSITFLQIAPSVIQLLGIWWIPESPRYLVNKDRNEEALNVLAKWHAGGDTNNATVQFEYREIRDVINAEKNADKATTYMDFFRTKGNRWRLAIIISLGVISQYSGNAILSNYVDIVYEGAGIKDQNTKLAISCGKTVFDLIVTITAALNVDRFGRRPLFLVSVFGMVGSFACWTVTGAVYENSGETNAGAGYAQIVFI…
ST13	THITE_2110607	Thielavia terrestris	11523522	ATGCCTGGTAAGGAAATTTCTGCAATCGCCGCTCAGGAAGCTCCTCAATTCGAACACGTAGTATGGTACAAAGATCCAGGGTTAAGGAGATTATATCTGGTGTCTTGCTTTGGTTTGATGGTAGCTTCTGCAACTACTGGTTATGACGGTTCATGGTTGAATACTGTTCAACAATTTGATTACTGGGAGAACTATTTTGATCACGTGGGAACTGCCGATAATCAAAAGAACATGTTAGGACTTCTAACGAATATGTTCACAATTGGTAACATTGTTTCTATGTTCATTGTTCCATACGCAACTGACAGATGGGGCAGAAAACCATCAATTATCGCTGGCTGTCTCTTTATGATCGTTGGCGGTTTTATCAACACTTTTAGCAAAAACATGGGTATGCTC…	MPGKEISAIAAQEAPQFEHVVWYKDPGLRRLYLVSCFGLMVASATTGYDGSWLNTVQQFDYWENYFDHVGTADNQKNMLGLLTNMFTIGNIVSMFIVPYATDRWGRKPSIIAGCLFMIVGGFINTFSKNMGMLLAGRCILGFGNSLSQLASPMLLTEIIHPQHRAPVTAVYNCLWNLGSLLCTFIGWGTSYVPSNWSWRSITLIQIAPSACQLAFIWFVPESPRWLISKDRNEEALQVLAKYHANGNTQNSTVQFEYREIRETLELEKEAREKSSYLDFIKTKGNRWRLAIIVSVGLISQYSGNAVISNYMNLIYEGAGITDQNQKLGISAGKTVLDLSCALIAAFMVDKVGRRPLFLTAISGMVIAFTLWTIMAAMYDKTNHENGFGIAQIVFVWVFG…
ST14	MYCTH_2302958	Thermothelomyces thermophila	11512434	ATGGGCGGTGGCGGTGGAGGAGCAAGTCCTGATAATTTGATTCATAGAATGGCTATGGAGGACCCTGTGCCATGGTACAAAAAGCCTAATCTAAGGAGAATGTACTTTCTACTGTTTCCATGCGTTATCGGCATTGAAATGACTTCAGGTTTTGACTCCCAAATCATAAACAGTGCTCAACTGTTGCCAGCTTGGAAGGAATACTTCGGTCACCCTTCTGGTGCTTACAATGGGATTTTGGCCTCTGCTCTACCATTGGGTTCTGTTATCGGCCTGCCTTTCATTCCTTTAGTGAATGATATTTGGGGTAGAAGATGGTGTATTATGTTCGGTTCATGCATTATGATTATCGGGACTATAATCCAAGGCTTAGCGATCAATGGACCAATGTACATTATG…	MGGGGGGASPDNLIHRMAMEDPVPWYKKPNLRRMYFLLFPCVIGIEMTSGFDSQIINSAQLLPAWKEYFGHPSGAYNGILASALPLGSVIGLPFIPLVNDIWGRRWCIMFGSCIMIIGTIIQGLAINGPMYIMARGIIGFGLPYAIVAGSCLIGELGYPKERPILTSLFNACYFIGAIVAAGTTFGTQQINNDWSWRIPSFLQMAPSLLQVTFVFFLPESPRFLLSKDRIEEAEEVLVAYHAEGNAESEFVKAEIAEIKATLQIELENSKRSWLDLVRTAGMRRRLIIGSLLGLFTQLSGNVVISYFLGDVLKLIGYTDPTFQAQYNLGNQCWSLVCGVSAALVVMRFRRRTMYLTGILSILAVYVAWTTCTAIFIVDRSQVAAKLSLFWIYAYSPAYN…
ST15	AN0013.2	Aspergillus nidulans	2875790	ATGGGTTTTTCCCTAAGACCACCTGAACAAACTAGAAAGATTGTTCCTAAAAAGCCAGCTAAAGGACACTTCTTCTTTGCGCATAGAGAGTTTGCTAGAGTACCATGGTGGAAAAGGAAAAACATGAGAAAACTTTATATCTACATCATAATTCTAATTCTCACCAACACAGCTAATGGATTTGATGGCTCAATGATGAATGGTCTACAAACTTTGAGCTACTGGCAGGAGTACTTCAACCATCCTAGAGGTGCTATTTTAGGATTATTCAACGCTTCAATGAGCTTGGGGTCCCTTATAGGACTGTTTTTCGTTCCATATCTAATAGACTGGCGTGGACGTAAAATTGGCCTGGTCGTTGGCTGTTTGATTATGCTATTGGCAGTCGGTTTACAATCT…	MGFSLRPPEQTRKIVPKKPAKGHFFFAHREFARVPWWKRKNMRKLYIYIIILILTNTANGFDGSMMNGLQTLSYWQEYFNHPRGAILGLFNASMSLGSLIGLFFVPYLIDWRGRKIGLVVGCLIMLLAVGLQSGARNFGMFVAARILIGFGDCIVLGSAPLLIAEIAHPQDRAVLVTLSGASYHSGAFIASWVTLGTLEIPSDWSWRLPSLLQAICTIVIVIGVWWMPESPRWLIYRDRHPEALDILVKFHAEGDENDEFVQLEYAEIKAAIALDKQIGHTGWVDFFRSRGNRKRIYLITALGLFSQWSGNGLISYYLKYVMDGVGITNPQTQLGINAGMKTEGLVTNFVFAFFIEKLGRRPMYLVSTIGTCVVFNIWTIVSARYEIAPNKGLGYAFVF…
ST16	TRIVIDRAFT_29924	Trichoderma virens	25792824	ATGTTGAAATCTACTGCACCACCTTCTACAACATTCAGATTGGCTAATAAGGAATTTCCAAAAGTTACCTGGTGGAGGGAACCTGGTCTGAGACATCTGTACTTCCTATTACTTGTTCCATTAATGACCTCTATGGTAAACGGATATGACGGTTCAATGATGAATGCATTGCAAACTTCAGGCCAGTGGCAAAATTACTTCCACCACCCAAGAGGGTCATTATTAGCATTTTACAATCTGGCTTTTGCATTAGGACAACTAATTGCTGTCATTCCTTTTCCTTTCCCAGCCACGATCGCAGATAAACTGGGGAGAAGATGGGGTGTGGTTATCGGCAGCATCATTGCTATCATCGGTGTTGCCGTTCAATCTGCCAGTATCAATGTCGGAATGTTCGTT…	MLKSTAPPSTTFRLANKEFPKVTWWREPGLRHLYFLLLVPLMTSMVNGYDGSMMNALQTSGQWQNYFHHPRGSLLAFYNLAFALGQLIAVIPFPFPATIADKLGRRWGVVIGSIIAIIGVAVQSASINVGMFVAGRFIVGFGVMIDHGSAPLMVTELAHTQHRATITAIYNSTWYFGSIVAAWVTFGTINIDSEWAWRIPSIIQAFPAIVQIMFIWFLPESPRFLIAKDRHEEALDILVKFHGNGERTDFVQTSFTEIKETLALEREFASKSGWLDLVSTPGNRKRTLICYLQGFFSQWCGNGLVSYYLVPVLETIGITKNAEQAGLNGGLQIWNFIVAIWAAFNIDRFGRRKMVLGSTGSMIVCFVLWTILSARYNITGDGADAKGVIVMIFLFYTAF…
ST17	THITE_2109522	Thielavia terrestris	11521261	ATGGGTTCCAGTAATACATTTCGTTTAGGGGGCAGAGATTGGCCAAAAGTAACTTGGTGGAAAATGAAAGGAATGAGATTTGTTTATCTTACATTGTGGGCTGCCATGATTACCTCCGCAACTAACGGCTATGACGGTAGCTTAATGAACGGTTTGGAAGCTATCCCATCTTGGAATGAGTCATACAATTTTCCATCTCCTCCAATCTTAGGTCTACTGGCAGCAGCCATGTCTATAGGCAGTATGCTATCCATTCCTGTGGTGCCTTACGTTGCTGACATTTTGGGTAGAAGATTCGGAATCATCTTGGGATGTGTAACAATGTTGTTCGGGGTGGCTATGGTTTCTATTGGTTACCGTATAGCTTTGTTCGTAGTCGGGAGAATAATCCTAGGCTTT…	MGSSNTFRLGGRDWPKVTWWKMKGMRFVYLTLWAAMITSATNGYDGSLMNGLEAIPSWNESYNFPSPPILGLLAAAMSIGSMLSIPVVPYVADILGRRFGIILGCVTMLFGVAMVSIGYRIALFVVGRIILGFGLGIAQECSPLLVSELVHPQHRAQYSTIYNSLWYVGSLIGAGVSYGTVHIEGSDWAWRVPCLLQGIPSVCQLIFIWLVPESPRWLISKGKLEKAKKILAYVHAQGDEDDELVNVEFEEIQQTIALEKEYEKSGWSELWSTPGNRHRSIILISIGFFSQWSSNGLISYFLPKVFELIGITNGTTQLQINFILQAVNVISATGIAFFVDYFGRRPLFLTSTIGMLICVVAMTISLATYGEDNHPAGNTFLVFMFFFYIMYNIGFSGML…
